# Supplementary material for: Attenuated dietary motivation in Wilson’s disease correlates with clinical severity
Source: Orphanet J Rare Dis. 2026 Apr 3;21:130. doi: 10.1186/s13023-026-04263-z (PMC13049706; doi:10.1186/s13023-026-04263-z)
Supplement: Supplementary file 1 — Supplementary material 1 [file 13023_2026_4263_MOESM1_ESM.xlsx]

## Sheet: Sheet1
Internal Consistency (Cronbach’s α) of DEBQ and FCQ-T Subscales in the Study Sample
Measure	Cronbach‘s α
FCQ-T Total Score	0.946
DEBQ Total Score	0.951
Restrained Eating	0.91
Emotional Eating	0.94
External Eating	0.822
Planning Eating	0.897
Positive Reinforcement from Eating	0.846
Negative Reinforcement from Eating	0.824
Lack of Control	0.9
Thoughts about Food	0.828
Emotion-induced Craving	0.8
Cue-dependent Craving	0.84
