# Supplementary material for: Attenuated dietary motivation in Wilson’s disease correlates with clinical severity
Source: Orphanet J Rare Dis. 2026 Apr 3;21:130. doi: 10.1186/s13023-026-04263-z (PMC13049706; doi:10.1186/s13023-026-04263-z)
Supplement: Supplementary file 2 — Supplementary Material 2 [file 13023_2026_4263_MOESM2_ESM.xlsx]

## Sheet: Sheet1
Comparison of Dietary-Psychological Scores Across Neurological Symptom Severity Groups in WD Patients
Measure	Asymptomatic Group Median (IQR)	Focal/Unilateral Group Median (IQR)	Bilateral Asymmetric Group Median (IQR)	Bilateral Symmetric Group Median (IQR)	Kruskal-Wallis H	p-value
FCQ-T Total Score	137.50(112.25,161.50)	97.00(89.75,99.75)	104.00(97.00,122.50)	112.00(100.00,125.75)	5.72	0.126
DEBQ Total Score	96.50(65.25,124.50)	67.00(61.75,68.50)	60.50(55.25,84.75)	70.50(62.75,84.25)	5.84	0.119
Restrained Eating	30.50(21.75,40.25)	19.00(15.75,21.50)	16.50(14.25,24.75)	17.50(13.75,24.25)	8.97	0.029
Emotional Eating	42.00(19.50,49.75)	22.50(18.50,25.75)	21.00(18.25,31.00)	25.00(14.50,27.25)	5.28	0.151932
External Eating	26.00(21.00,36.25)	25.00(21.00,26.75)	26.00(22.00,32.00)	30.50(26.25,34.75)	4.12	0.248469
Planning Eating	15.00(13.00,16.25)	11.50(10.25,12.75)	13.50(11.25,17.75)	12.50(9.75,16.25)	1.64	0.64945
Positive Reinforcement from Eating	19.50(15.25,24.50)	12.00(12.00,15.75)	14.50(12.00,20.25)	16.00(12.50,17.25)	4.74	0.191706
Negative Reinforcement from Eating	21.50(17.25,25.25)	17.00(17.00,20.75)	20.00(17.25,26.00)	22.00(19.75,24.25)	2.54	0.467069
Lack of Control	23.00(16.00,30.00)	15.00(12.25,17.75)	15.50(13.25,20.50)	17.50(12.75,22.00)	4.09	0.250986
Thoughts about Food	20.00(18.50,22.50)	17.00(15.25,18.00)	17.00(14.25,19.00)	19.00(16.50,20.00)	4.83	0.18459
Emotion-induced Craving	22.50(19.00,24.50)	14.50(13.25,15.00)	14.00(11.25,16.00)	14.50(11.75,17.25)	15.72	0.0012914
Cue-dependent Craving	15.00(11.00,17.00)	8.00(7.25,9.50)	10.00(8.25,12.00)	11.00(7.75,13.00)	4.89	0.179903
