# Supplementary material for: Attenuated dietary motivation in Wilson’s disease correlates with clinical severity
Source: Orphanet J Rare Dis. 2026 Apr 3;21:130. doi: 10.1186/s13023-026-04263-z (PMC13049706; doi:10.1186/s13023-026-04263-z)
Supplement: Supplementary file 3 — Supplementary Material 3 [file 13023_2026_4263_MOESM3_ESM.xlsx]

## Sheet: Sheet1
Post-Hoc Comparisons for Emotion-Induced Craving Scores Across Neurological Symptom Groups
Symptom Comparison	Test Statistic	Std. Error	Standardized Test Statistic	p-value	Adj. p-value
Bilateral Asymmetric - Bilateral Symmetric	-0.706349	5.17325	-0.136539	0.891	1
Bilateral Asymmetric - Focal	1.7619	7.08377	0.248724	0.803	1
Bilateral Asymmetric - Asymptomatic	19.6369	5.71112	3.43836	0	0.003
Bilateral Symmetric - Focal	1.05556	6.84357	0.15424	0.877	1
Bilateral Symmetric - Asymptomatic	18.9306	5.41032	3.49897	0	0.002
Unilateral - Asymptomatic	17.875	7.2587	2.46256	0.013	0.082
