# Supplementary material for: Attenuated dietary motivation in Wilson’s disease correlates with clinical severity
Source: Orphanet J Rare Dis. 2026 Apr 3;21:130. doi: 10.1186/s13023-026-04263-z (PMC13049706; doi:10.1186/s13023-026-04263-z)
Supplement: Supplementary file 4 — Supplementary Material 4 [file 13023_2026_4263_MOESM4_ESM.xlsx]

## Sheet: Sheet1
Post-Hoc Comparisons for Restrained Eating Scores Across Neurological Symptom Groups
Symptom Comparison	Test Statistic	Std. Error	Standardized Test Statistic	p-value	Adj. p-value
Bilateral Asymmetric - Bilateral Symmetric	-0.460317	5.18576	-0.0887656	0.929	1
Bilateral Asymmetric - Focal	0.904762	7.1009	0.127415	0.898	1
Bilateral Asymmetric - Asymptomatic	14.7798	5.72493	2.58165	0.009	0.058
Bilateral Symmetric - Focal	0.444444	6.86012	0.0647867	0.948	1
Bilateral Symmetric - Asymptomatic	14.3194	5.4234	2.64031	0.008	0.049
Unilateral - Asymptomatic	13.875	7.27625	1.90689	0.056	0.339
