# Supplementary material for: Attenuated dietary motivation in Wilson’s disease correlates with clinical severity
Source: Orphanet J Rare Dis. 2026 Apr 3;21:130. doi: 10.1186/s13023-026-04263-z (PMC13049706; doi:10.1186/s13023-026-04263-z)
Supplement: Supplementary file 5 — Supplementary Material 5 [file 13023_2026_4263_MOESM5_ESM.xlsx]

## Sheet: Sheet1
Demographic, Clinical, and Dietary-Psychological Characteristics of WD Patients Stratified by ATP7B Mutation Status
Measure	R778L Homozygotes Median (IQR)	R778L Compound Heterozygotes Median (IQR)	Other Biallelic Mutations Median (IQR)	Mann-Whitney U	p-value(2-tailed)
Age	26.00(22.00,32.00)	33.50(24.00,40.75)	28.00(21.75,36.25)	0.77	0.677
PWR	30.90(22.78,38.89)	30.91(23.46,38.99)	24.61(18.81,33.24)	0.34	0.841
FCQ-T Total Score	115.5(98.00,150.75)	108.00(84.25,138.00)	107.50(94.00,130.50)	1.13	0.565
DEBQ Total Score	72(,62.5,91.25)	67.00(57.25,90.25)	70.00(57.50,98.50)	1.78	0.409
Restrained Eating	24.00(15.00,30.25	18.00(13.75,27.50)	21.00(13.75,30.25)	3.17	0.204
Emotional Eating	25.50(19.50,36.25)	22.50(13.00,28.75)	26.00(16.75,36.00)	1.66	0.434
External Eating	25.50(21.00,34.25)	28.50(24.75,36.25)	25.00(19.50,32.25)	2.22	0.329
Planning Eating	14.50(11.00,20.00)	13.00(8.00,17.25)	13.00(11.50,15.25)	1.34	0.51
Positive Reinforcement from Eating	15.50(12.00,23.25)	16.00(11.75,21.25)	17.00(12.00,18.75)	0.03	0.982
Negative Reinforcement from Eating	20.50(17.75,24.50)	22.50(15.75,26.00)	19.00(17.00,23.25)	1.49	0.474
Lack of Control	16.00(12.75,24.50)	17.50(13.00,22.25)	17.00(13.50,19.50)	0.14	0.93
Thoughts about Food	19.00(17.75,21.25)	18.00(15.00,21.00)	19.00(13.75,20.25)	0.74	0.689
Emotion-induced Craving	16.00(12.75,23.00)	14.50(11.75,18.00)	16.50(13.50,19.00)	2.77	0.25
Cue-dependent Craving	12.50(8.00,16.25)	10.00(7.00,12.25)	10.00(7.00,13.75)	1.73	0.42
