# Supplementary material for: Attenuated dietary motivation in Wilson’s disease correlates with clinical severity
Source: Orphanet J Rare Dis. 2026 Apr 3;21:130. doi: 10.1186/s13023-026-04263-z (PMC13049706; doi:10.1186/s13023-026-04263-z)
Supplement: Supplementary file 6 — Supplementary Material 6 [file 13023_2026_4263_MOESM6_ESM.xlsx]

## Sheet: Sheet1
Num	FCQT1	FCQT2	FCQT3	FCQT4	FCQT5	FCQT6	FCQT7	FCQT8	FCQT9	FCQT10	FCQT11	FCQT12	FCQT13	FCQT14	FCQT15	FCQT16	FCQT17	FCQT18	FCQT19	FCQT20	FCQT21	FCQT22	FCQT23	FCQT24	FCQT25	FCQT26	FCQT27	FCQT28	FCQT29	FCQT30	FCQT31	FCQT32	FCQT33	FCQT34	FCQT35	FCQT36	FCQT37	FCQT38	FCQT39	DEBQ1	DEBQ2	DEBQ3	DEBQ4	DEBQ5	DEBQ6	DEBQ7	DEBQ8	DEBQ9	DEBQ10
1	1	1	2	1	2	1	1	1	2	1	1	3	3	2	1	2	1	3	2	1	2	3	5	4	4	2	2	2	2	1	1	3	2	3	2	3	2	1	1	1	2	1	1	1	1	1	1	1	1
2	2	3	3	2	2	1	2	1	3	3	2	3	2	2	4	4	2	5	2	2	2	4	2	4	3	2	2	3	2	2	2	5	2	2	2	2	3	3	2	2	2	2	2	2	2	2	2	5	5
3	1	3	2	2	2	1	2	2	2	2	2	2	2	1	1	2	1	3	3	2	3	2	3	2	2	1	1	1	1	2	1	2	2	1	2	2	3	2	3	1	1	1	1	1	1	1	1	1	1
4	3	4	3	2	4	3	2	3	3	4	3	4	2	3	4	3	2	4	4	3	4	3	4	4	4	3	2	3	4	3	3	3	3	3	3	4	3	3	3	3	2	3	3	3	2	2	2	2	2
5	2	2	3	2	2	2	2	2	4	5	2	4	4	2	5	4	4	3	4	2	5	4	5	6	5	2	5	5	2	5	2	4	3	2	2	2	2	4	3	2	2	2	3	2	1	2	5	1	2
6	4	2	2	3	2	2	3	1	2	2	2	3	2	2	2	2	3	3	1	2	2	3	2	2	4	2	4	2	3	3	1	4	2	3	2	3	2	2	1	3	3	3	3	3	3	3	3	3	3
7	3	2	3	2	2	2	2	2	4	4	3	4	3	3	4	5	3	5	3	3	4	2	2	4	4	4	3	2	2	1	2	3	1	1	1	5	1	5	2	1	1	1	5	1	1	1	1	1	1
8	3	5	6	4	6	2	2	2	4	5	2	5	2	2	5	6	2	2	5	2	5	2	6	6	4	5	2	2	2	2	2	2	2	4	6	5	5	5	3	5	5	5	5	5	5	5	2	2	2
9	1	3	2	1	1	2	2	1	3	5	3	4	2	3	6	6	6	2	2	4	3	3	3	3	4	3	1	2	2	2	2	5	2	2	2	1	1	1	1	2	1	5	1	3	2	1	2	1	2
10	3	4	6	4	6	2	2	2	5	5	5	6	2	4	6	5	3	4	2	2	2	2	2	6	6	5	2	2	5	1	5	3	2	2	6	1	1	3	1	5	2	5	5	5	5	5	2	3	3
11	1	1	2	1	2	1	2	1	1	1	3	3	2	3	2	2	2	2	2	1	3	3	2	3	4	2	1	3	1	2	2	4	1	1	2	2	1	2	1	2	2	2	2	3	3	3	3	3	3
12	1	1	2	1	1	1	1	1	4	4	1	3	2	3	3	2	2	1	1	1	1	3	3	4	4	3	2	3	2	1	1	4	2	2	1	3	3	3	1	1	1	1	1	1	3	1	1	1	1
13	1	2	2	1	1	1	1	2	3	3	1	3	3	3	1	3	2	1	2	1	3	3	3	3	4	1	3	2	1	1	1	4	1	2	3	3	3	3	1	2	1	1	1	1	3	2	1	1	1
14	2	2	1	2	1	1	1	2	4	2	2	3	5	4	5	3	3	2	3	3	4	3	3	4	3	1	1	2	2	1	2	5	2	2	2	1	1	3	2	1	1	1	3	1	5	1	1	2	4
15	4	4	3	3	3	4	3	5	6	4	3	3	2	3	5	5	2	6	6	5	3	4	4	4	4	4	2	4	3	3	4	4	3	2	2	2	2	4	4	3	2	2	1	1	2	2	1	1	1
16	3	5	5	4	3	1	1	1	3	3	3	5	3	3	5	6	4	3	3	2	3	2	3	6	4	3	1	3	2	3	2	5	1	2	3	4	4	4	2	1	3	5	5	1	3	1	3	3	1
17	5	5	5	3	3	5	2	4	5	5	2	5	5	5	3	5	3	5	5	1	5	5	6	5	2	5	4	4	4	2	4	3	2	2	1	5	2	4	2	5	5	5	5	1	5	5	5	1	5
18	3	1	1	1	1	1	1	1	2	1	1	2	3	3	5	5	2	2	2	1	3	1	1	1	4	1	2	2	1	2	1	5	2	1	1	1	1	2	1	1	1	1	2	1	1	1	1	1	2
19	2	2	2	1	1	1	1	3	4	3	3	5	5	3	5	4	3	2	4	2	3	2	5	5	5	2	2	3	1	1	1	4	1	2	1	4	2	4	2	1	5	1	5	1	1	1	1	1	1
20	2	3	2	2	2	2	2	2	2	2	2	2	2	2	2	2	2	2	2	2	2	2	2	2	5	2	2	2	2	2	2	5	2	2	2	2	2	2	2	1	1	2	2	2	2	2	2	2	2
21	2	2	2	4	3	5	2	2	3	3	1	3	4	2	4	5	2	5	4	4	4	2	3	5	5	2	1	5	2	3	3	3	2	3	1	2	1	3	3	1	1	1	4	1	2	1	1	1	4
22	3	3	5	3	3	4	2	2	3	2	2	2	2	3	3	6	3	6	2	2	2	3	1	3	4	2	1	3	2	2	2	1	2	2	2	2	2	5	2	1	1	1	1	1	1	1	3	2	1
23	4	3	2	2	2	2	2	2	4	5	2	5	2	5	4	5	2	2	2	3	4	2	1	5	4	2	2	1	1	2	1	4	2	3	4	2	2	3	1	5	5	2	2	2	1	1	1	1	1
24	4	3	4	4	2	2	2	3	4	5	5	5	3	3	5	4	2	2	5	1	5	2	5	5	5	4	2	2	2	3	2	3	2	2	2	5	4	3	2	4	3	4	4	2	1	1	2	2	2
25	3	3	2	4	3	3	2	3	5	5	4	4	4	6	6	6	3	3	2	1	1	2	4	3	2	2	2	2	1	1	3	4	1	1	1	1	1	1	1	1	1	1	4	1	1	1	1	1	1
26	3	3	3	3	3	3	3	3	6	6	6	6	3	3	6	6	2	6	6	6	6	6	6	5	2	6	3	3	6	3	5	3	6	5	6	5	4	3	5	5	3	5	5	5	5	5	2	3	3
27	3	2	2	4	3	3	2	2	5	6	3	4	3	5	6	5	3	3	3	1	1	2	4	4	2	2	2	1	1	1	3	3	1	2	1	2	1	1	1	1	1	1	4	1	1	1	1	1	1
28	1	3	3	2	1	1	1	1	3	2	1	4	3	3	3	2	2	3	3	1	2	2	2	3	5	1	5	1	3	3	1	4	1	3	1	3	1	2	2	2	2	2	2	2	1	1	1	1	1
29	2	2	4	3	2	2	3	2	5	3	2	5	5	3	4	3	2	3	1	1	2	1	3	3	5	2	5	2	1	1	2	4	2	2	1	2	2	2	1	1	2	1	1	1	2	1	1	1	2
30	4	2	4	3	5	1	1	2	2	4	4	6	5	6	6	4	3	2	4	5	5	3	2	6	3	1	1	3	2	1	1	2	1	4	1	2	2	5	3	1	2	1	5	1	1	1	1	1	1
31	4	2	3	3	2	3	2	3	3	2	3	3	3	6	3	3	4	3	1	3	1	1	3	3	4	4	3	3	2	3	3	3	4	2	4	4	5	5	2	1	1	1	5	1	1	1	1	1	2
32	1	2	3	2	3	3	2	3	5	5	5	5	3	3	5	6	2	5	6	5	6	5	6	6	1	5	3	3	6	4	5	3	5	6	5	5	3	3	5	5	3	5	4	5	5	5	2	3	3
33	3	2	3	3	2	3	3	3	3	3	3	3	4	4	2	4	3	4	2	2	3	3	1	3	5	1	1	3	1	2	2	3	4	1	2	1	3	4	2	2	1	2	1	1	2	2	2	3	2
34	3	3	3	3	3	3	3	3	3	3	3	3	3	3	3	3	3	3	3	3	3	3	3	3	4	3	3	3	3	3	3	4	3	3	3	3	3	3	3	3	2	1	3	3	3	2	5	3	2
35	5	5	3	4	4	3	3	5	4	3	3	2	3	2	3	3	5	3	6	3	3	5	3	4	4	3	2	3	3	4	4	2	4	3	5	3	5	3	3	3	2	2	2	3	3	1	2	2	1
36	3	3	3	6	5	6	3	3	5	3	4	3	3	2	3	3	5	6	3	5	3	3	3	5	2	3	5	5	1	3	1	4	5	5	5	5	5	5	3	1	2	2	4	2	2	2	2	2	3
37	5	5	4	4	3	3	5	5	3	2	4	4	3	2	3	3	2	3	3	4	3	5	3	3	2	3	5	3	5	3	1	2	5	3	5	5	3	5	5	3	3	3	4	3	1	1	2	1	1
38	3	3	3	3	3	3	4	3	5	6	6	6	3	3	6	6	2	6	6	6	6	6	6	5	1	5	3	3	5	3	5	3	5	5	5	6	3	3	5	5	3	5	5	5	5	5	2	3	3
39	4	4	4	4	4	4	6	6	4	4	4	4	4	6	4	4	4	4	4	2	4	4	4	4	3	4	6	4	6	5	3	3	5	5	5	4	5	5	3	3	4	4	2	4	4	4	4	3	4
40	4	4	4	5	5	6	4	4	4	4	4	4	4	5	5	5	5	3	3	5	5	5	6	6	1	4	4	3	3	3	3	3	2	5	3	5	5	5	4	3	4	4	3	5	4	2	3	3	4
41	4	4	4	4	4	4	4	4	4	4	6	3	5	6	6	6	4	6	6	5	4	4	4	4	1	4	6	6	6	5	4	3	3	4	4	6	5	4	4	4	3	2	4	4	3	2	3	3	3
42	2	2	4	3	4	2	2	2	5	4	2	4	4	5	4	5	2	2	4	4	4	2	1	5	6	5	1	1	1	5	3	4	3	5	1	5	1	5	5	5	5	5	5	5	5	5	5	5	5
43	2	1	2	1	2	3	1	3	1	1	1	3	3	1	2	2	1	1	1	1	1	1	1	2	6	1	1	1	1	2	1	3	2	2	2	2	2	1	1	1	2	2	2	2	2	2	2	2	2
44	2	3	3	2	2	1	2	2	4	2	1	4	4	2	3	2	2	3	3	1	2	1	2	3	5	1	5	2	3	2	2	4	2	3	1	2	1	3	3	2	2	2	2	2	2	1	2	1	1
45	1	3	3	1	1	1	1	1	2	2	1	5	5	1	3	1	1	3	1	1	1	1	1	3	4	3	5	1	3	3	3	3	2	2	1	2	1	2	2	2	2	1	2	1	1	1	1	1	1
46	3	5	5	5	3	1	2	1	3	3	3	4	1	3	6	6	4	2	2	1	3	1	1	5	4	3	1	3	2	3	2	4	2	2	3	2	2	4	3	1	3	5	5	1	3	1	3	3	1
47	2	1	2	3	3	2	2	2	3	3	1	3	4	1	4	4	2	5	4	4	4	1	1	4	5	2	2	4	2	3	3	3	2	3	1	1	1	3	3	1	1	1	4	1	1	1	1	1	4
48	1	3	3	3	3	2	1	3	4	4	2	5	3	3	5	6	3	5	4	5	4	5	3	5	3	4	3	3	3	3	5	2	4	5	5	4	2	3	3	5	3	5	4	4	5	5	2	3	3
49	1	3	2	2	2	1	1	2	3	1	2	2	4	2	3	5	3	3	3	2	2	2	1	3	5	1	4	1	3	3	2	5	2	3	2	3	1	2	2	2	2	1	2	2	1	1	1	1	1
50	2	2	4	3	2	1	2	2	3	3	2	2	2	3	3	3	2	1	1	1	2	1	1	3	5	2	4	2	1	3	4	4	3	3	2	2	2	2	1	1	2	1	1	1	2	1	1	1	2
1	2	2	3	1	2	2	2	3	4	3	3	2	4	3	5	5	2	2	3	3	3	2	2	5	5	2	2	2	2	4	4	2	4	3	3	3	2	3	4	4	3	2	4	3	4	4	5	2	5
2	1	1	2	2	2	1	1	2	3	3	3	3	2	3	4	5	2	1	1	2	2	1	1	4	4	1	2	1	2	3	5	3	4	3	3	2	1	3	3	2	2	1	3	2	2	3	5	2	5
14	4	4	2	3	3	2	2	2	4	3	4	3	3	4	5	5	2	4	3	3	3	3	5	5	4	3	4	3	3	4	3	3	2	4	4	5	2	3	4	3	3	4	5	4	3	3	3	2	5
15	5	3	3	3	5	2	2	2	4	5	5	5	5	3	5	5	1	1	3	1	3	3	3	4	5	2	1	1	2	3	2	5	2	3	5	3	3	3	3	4	2	4	3	3	3	3	3	3	4
16	3	2	2	1	2	1	3	2	3	4	3	4	3	2	3	4	1	2	3	2	2	3	3	3	5	2	2	3	3	4	3	5	2	3	3	5	2	3	3	5	2	4	3	3	5	4	4	4	5
17	4	3	4	4	5	3	3	3	4	4	3	4	3	3	4	4	2	4	4	4	4	3	4	4	4	2	2	2	2	3	2	3	2	4	3	3	3	4	4	3	3	4	4	4	3	3	3	4	4
18	1	1	1	1	1	1	1	1	1	1	1	3	1	1	1	1	1	1	1	1	3	2	2	2	6	2	1	1	1	3	2	4	2	1	3	1	1	1	3	1	2	1	1	1	1	1	1	1	1
19	5	5	3	5	5	5	5	3	4	4	3	3	4	3	4	3	2	2	4	3	3	1	1	1	2	2	3	3	4	3	3	4	5	5	3	5	4	5	6	3	4	3	4	4	3	3	2	4	3
20	5	4	4	5	5	5	5	3	5	3	3	3	4	3	3	3	3	2	4	3	3	1	1	1	2	2	3	3	4	3	3	4	5	5	3	5	4	5	6	3	4	3	4	4	3	3	2	4	3
21	1	1	1	1	1	1	1	1	1	1	2	1	1	1	1	1	1	1	3	2	1	1	1	1	3	2	1	3	1	1	3	6	4	3	2	2	5	3	5	1	1	3	2	2	2	4	2	3	4
22	2	1	1	3	3	2	1	3	3	3	1	3	2	1	1	2	4	5	3	3	4	6	3	3	5	5	6	5	3	5	3	5	3	2	1	1	3	1	2	5	5	5	3	5	5	5	5	4	5
23	4	6	4	5	5	5	5	3	4	6	4	4	3	3	2	3	1	1	1	1	1	1	1	1	1	1	3	1	1	1	1	2	3	1	1	3	2	1	2	1	3	1	2	2	4	2	2	2	4
24	3	2	2	3	2	1	2	4	3	1	2	1	2	2	3	2	3	5	5	3	5	5	5	3	3	5	3	4	3	5	5	4	3	3	5	3	3	5	3	5	5	5	5	5	3	4	3	3	3
25	2	2	1	1	1	3	1	1	1	3	2	2	2	3	3	2	4	3	3	3	4	5	2	3	5	2	4	5	5	3	5	4	3	4	3	5	3	3	5	3	5	4	4	3	2	1	1	1	2
26	5	4	5	5	4	4	6	4	5	6	4	6	4	4	5	4	2	2	4	4	4	2	3	4	5	3	2	4	5	3	4	3	2	2	2	4	4	4	2	5	5	5	5	5	5	3	3	5	3
27	2	2	2	2	2	2	4	2	2	4	2	4	4	2	4	5	4	2	5	3	4	4	3	4	2	4	2	2	2	4	3	2	4	6	4	5	4	6	4	2	4	2	3	4	4	4	3	4	3
28	2	4	4	3	4	5	5	3	4	2	4	4	2	5	2	2	6	4	5	6	5	6	4	6	4	6	6	6	6	6	4	3	4	3	3	6	4	3	5	5	4	5	5	5	3	3	4	3	3
29	2	3	2	3	4	2	4	1	1	2	1	1	4	2	2	3	4	2	2	5	4	2	2	2	2	4	5	3	4	4	5	5	3	3	6	6	4	5	3	2	4	4	2	2	4	4	4	2	3
30	4	2	2	3	4	3	3	1	2	3	2	3	2	3	3	1	2	3	3	1	3	2	3	1	1	3	3	3	2	3	2	2	3	5	4	5	4	5	3	3	4	3	4	4	2	3	3	2	4
31	5	4	4	4	6	5	4	3	4	3	5	5	4	5	5	3	5	3	5	5	3	4	5	3	3	5	3	5	4	3	2	3	3	1	2	1	1	1	1	5	5	5	5	5	4	5	5	4	5
32	6	6	6	5	4	6	4	4	5	6	6	5	5	6	4	6	4	5	3	5	4	3	3	4	2	5	3	3	3	5	3	4	2	2	1	2	2	1	2	3	3	4	4	3	5	5	3	5	5
33	4	5	5	4	6	3	4	4	4	3	4	5	6	4	6	5	6	6	6	6	6	4	4	4	4	6	6	6	4	6	3	6	3	4	4	4	5	2	5	5	5	5	4	4	5	4	4	4	3
34	6	4	6	6	4	6	6	5	5	5	4	6	5	5	4	6	5	4	4	5	5	5	6	4	5	6	4	6	6	6	6	5	6	6	5	6	6	4	4	2	3	4	4	4	4	2	3	4	2
35	3	1	1	2	2	3	2	2	1	1	1	1	2	3	1	1	3	3	5	3	3	3	3	3	4	3	4	3	3	2	3	6	3	3	3	3	2	2	3	2	2	2	2	2	2	2	1	2	3
36	5	4	6	4	6	6	5	6	6	6	6	6	5	6	6	6	4	6	4	6	6	6	6	6	6	5	6	4	6	6	4	5	6	6	4	4	6	6	6	4	5	5	5	5	3	3	3	4	4
37	4	6	6	5	6	6	4	4	4	4	6	4	6	6	4	4	2	4	4	4	3	4	3	4	4	4	5	3	3	4	3	5	4	4	4	2	4	3	2	4	4	4	2	2	3	3	4	2	2
38	2	2	2	3	2	3	1	1	2	1	3	1	3	2	3	3	3	4	4	4	3	2	3	2	4	3	3	3	3	3	2	3	2	5	4	2	3	4	2	3	2	2	2	1	2	4	3	2	2
39	5	6	4	5	4	6	4	6	6	5	6	4	4	4	5	5	3	6	4	4	6	4	5	5	3	6	4	4	6	5	4	5	4	6	6	6	6	6	4	5	5	5	5	5	5	5	5	5	5
40	2	2	3	2	4	2	1	2	4	2	2	4	2	2	4	6	4	6	4	6	4	6	4	6	4	6	4	6	6	3	6	5	4	5	6	2	4	4	4	2	2	2	2	4	2	4	4	4	3
41	2	2	4	4	1	1	2	4	2	2	3	4	2	3	2	2	5	4	3	4	4	4	4	6	4	4	5	5	5	4	6	3	4	5	4	4	6	6	4	3	3	5	4	5	4	3	3	3	3
42	2	2	2	2	3	2	3	2	3	3	1	4	2	3	4	4	4	4	4	6	4	5	5	4	4	6	6	5	6	4	5	2	4	6	4	6	4	4	4	5	3	3	4	5	3	2	3	3	4
43	2	3	4	2	4	2	4	2	2	3	2	4	2	4	4	3	5	6	6	6	6	4	5	4	6	4	6	6	6	4	6	5	4	4	2	5	2	4	3	2	2	4	2	3	4	4	4	4	5
44	3	3	2	2	1	3	3	3	2	2	2	4	2	3	1	3	3	1	2	3	3	3	1	3	2	2	4	3	1	4	2	3	3	4	2	2	4	3	4	3	2	2	2	2	4	3	4	3	2
45	4	4	5	6	5	6	6	6	6	6	6	6	4	4	5	6	6	6	4	4	6	4	4	4	5	6	5	6	6	5	4	2	4	5	5	5	6	4	6	4	3	3	2	4	4	2	4	3	2
46	2	2	4	2	2	4	4	4	4	2	2	2	3	4	3	4	5	3	6	4	4	4	4	3	4	6	4	4	4	4	5	4	2	2	4	4	3	2	4	3	2	2	2	4	3	4	4	3	2
47	3	2	3	2	3	2	2	1	1	3	2	3	1	1	3	4	2	2	3	1	1	2	3	1	4	3	3	2	1	5	3	4	4	3	2	1	3	5	3	3	5	4	4	3	2	1	2	2	3
48	6	6	6	6	4	6	4	6	6	4	6	4	6	5	6	6	6	6	6	6	4	6	4	6	6	6	4	4	4	6	4	5	6	6	5	4	4	6	6	5	3	5	5	5	5	5	5	4	5
49	3	3	3	2	2	3	3	2	2	3	3	3	1	3	1	1	3	3	1	3	1	1	3	3	1	1	1	1	1	3	3	2	4	3	3	1	4	3	1	4	4	4	4	3	4	2	4	4	3
50	1	2	2	1	3	1	3	3	2	1	2	2	3	2	4	4	4	3	3	4	5	4	3	4	5	5	5	5	5	4	2	2	4	3	3	2	2	1	1	2	4	4	4	2	4	3	2	4	4
51	1	1	3	1	2	1	1	1	2	3	1	2	2	1	3	2	5	5	5	3	5	3	5	5	5	5	3	6	4	3	6	3	4	2	3	1	3	1	3	1	1	3	2	2	4	4	4	2	4
52	1	1	1	2	1	1	3	1	1	1	3	1	1	3	2	3	3	4	3	4	3	2	1	1	3	3	1	1	2	2	3	4	5	5	4	4	4	5	6	5	5	5	5	4	5	3	4	5	5
53	3	3	3	4	5	4	3	3	3	3	4	3	5	4	3	5	3	3	3	3	2	4	2	3	5	3	1	1	1	5	3	2	3	6	5	5	3	3	6	2	3	2	2	2	2	3	4	2	3
54	5	3	5	3	3	3	3	4	3	2	3	3	1	2	3	4	4	4	3	5	6	5	6	3	6	3	5	4	4	1	2	2	3	3	3	1	1	1	1	3	3	3	4	2	4	4	5	4	5
55	1	2	2	1	2	1	1	1	1	3	3	2	1	2	1	2	3	5	5	3	3	5	3	6	3	6	5	3	3	5	3	3	2	3	1	1	1	3	1	5	5	5	5	5	2	3	3	3	3
56	5	3	3	4	3	5	5	5	3	3	5	5	3	5	5	4	6	3	5	3	6	5	3	4	4	6	5	5	3	5	4	5	4	3	3	2	3	2	3	3	5	5	3	5	1	2	3	3	2
56	3	4	5	5	3	4	3	5	5	3	5	3	5	5	5	5	5	5	6	5	4	5	3	5	4	4	6	6	4	6	5	6	5	3	3	3	3	4	3	3	5	5	5	5	4	3	3	4	2
56	5	5	4	3	3	5	6	5	4	6	5	5	5	4	3	2	1	1	2	3	1	2	3	3	1	3	3	3	3	3	2	4	2	2	3	3	2	2	2	3	4	4	3	2	4	4	3	4	2
56	3	2	3	2	2	2	3	1	2	1	2	1	1	3	3	3	3	3	1	1	2	2	3	3	3	1	1	4	4	1	3	3	2	2	3	1	2	3	1	2	4	3	3	3	5	5	5	5	5
56	2	4	3	4	1	1	3	4	4	3	2	3	2	3	1	3	1	1	1	3	1	3	1	2	3	2	1	2	2	1	3	4	4	2	1	2	3	3	2	2	2	1	1	1	4	3	2	4	2
56	5	2	4	3	5	4	4	4	3	5	6	6	6	4	5	5	4	4	6	4	5	6	5	6	4	5	6	5	6	4	4	6	4	6	5	6	6	6	4	2	1	1	3	2	3	4	4	4	4
56	3	4	3	3	2	3	2	3	2	3	3	2	3	3	3	4	5	5	5	5	3	5	5	3	4	4	3	5	4	3	1	2	1	3	3	1	1	1	3	4	3	4	4	3	4	2	4	4	3
56	1	2	2	1	3	1	1	2	2	1	1	1	3	1	3	1	2	3	3	3	1	2	4	3	3	3	4	4	3	3	3	4	1	1	3	1	1	3	1	5	5	5	5	5	5	5	5	3	5
56	4	4	4	4	4	3	4	3	2	4	4	4	4	5	5	6	5	3	3	4	4	3	4	3	4	4	4	6	3	5	3	5	6	4	4	5	3	3	3	2	3	2	3	2	3	2	3	4	3
56	5	5	4	4	2	3	2	4	4	4	4	4	4	3	4	3	2	2	4	3	5	3	4	4	2	2	6	3	3	4	6	5	4	6	4	5	6	4	3	2	2	2	2	2	2	2	2	3	4
56	3	4	3	5	2	2	3	2	2	4	3	5	3	5	5	5	4	5	3	3	3	3	5	3	5	3	5	5	3	5	4	4	5	5	3	3	6	5	5	4	3	5	5	5	3	5	5	5	4
56	4	6	4	4	3	5	6	5	4	4	3	3	6	4	4	5	4	2	4	1	4	3	1	1	4	4	2	1	4	4	2	4	2	4	6	6	4	4	4	3	5	5	5	5	5	5	5	5	5
56	2	3	2	2	4	2	2	2	2	4	2	2	4	3	4	5	4	6	6	6	6	4	6	6	6	6	4	6	6	4	4	5	4	2	2	2	2	2	4	5	5	3	3	3	3	3	3	3	5
56	6	4	6	4	5	4	4	4	6	6	6	4	4	5	5	4	4	2	4	1	3	3	3	4	4	2	2	1	2	4	2	5	4	5	4	6	6	4	4	2	2	4	4	4	4	4	4	2	4
56	4	6	4	4	4	4	4	6	4	3	4	4	3	4	5	3	4	4	5	4	4	6	6	5	4	3	6	6	5	6	3	4	6	4	4	6	4	6	6	4	4	4	3	5	2	4	2	2	3
56	4	3	4	5	5	3	4	5	6	6	5	5	5	5	3	6	2	1	3	1	3	3	2	2	2	3	2	1	3	1	4	4	3	5	3	3	5	3	3	4	3	4	3	4	2	2	4	2	3
56	5	2	5	4	5	4	4	5	3	3	4	3	4	6	6	6	6	6	5	4	6	4	6	6	6	4	4	6	4	4	2	5	3	4	4	4	3	4	4	2	2	1	2	2	2	2	1	2	1
56	3	3	3	4	4	5	4	3	5	2	3	3	3	3	3	2	1	2	1	3	2	1	1	2	3	1	1	2	3	2	2	3	2	1	1	4	1	3	4	2	3	2	1	2	4	4	3	5	4
56	3	2	3	2	3	4	3	4	2	4	2	2	4	3	5	5	5	3	6	5	4	6	4	5	6	3	3	6	5	3	1	2	1	3	2	1	1	1	1	4	2	4	4	3	4	2	2	4	3
56	3	6	5	6	4	4	5	5	4	6	4	4	6	4	5	4	6	6	6	4	6	6	6	6	4	6	6	4	6	4	5	2	6	5	6	6	4	5	5	3	3	3	4	5	4	3	3	2	4
56	3	4	3	4	2	5	3	3	3	4	3	5	2	3	1	3	1	1	1	1	3	3	1	3	3	3	2	1	3	3	4	6	3	3	3	3	5	3	3	3	2	4	2	2	4	4	4	4	4
56	5	4	3	2	5	5	5	3	3	4	3	3	5	3	3	5	5	4	5	5	5	3	3	6	5	3	5	5	6	5	5	6	5	4	4	3	4	3	3	3	4	4	4	3	3	3	3	4	5
56	4	2	5	2	4	4	2	3	4	2	5	3	2	3	4	4	4	4	6	6	5	4	4	6	6	4	4	4	6	6	4	6	5	5	5	3	4	5	3	1	2	2	2	2	2	2	2	2	2
56	3	2	3	1	1	1	3	2	2	2	3	3	1	1	3	2	1	1	3	1	1	3	1	2	2	1	3	3	1	3	3	3	1	1	3	2	3	2	2	5	4	4	5	4	5	3	5	5	4
56	2	3	4	3	3	5	3	1	3	3	5	2	3	4	4	2	3	4	3	3	2	4	5	2	3	3	5	3	3	2	2	3	3	2	3	2	3	1	2	4	3	5	5	4	4	2	2	2	3
56	3	3	3	5	3	5	3	3	4	5	5	4	3	3	3	3	1	1	1	1	1	4	1	1	1	1	1	2	1	1	3	2	1	3	1	3	1	1	3	3	1	1	3	1	2	2	2	4	4
56	1	2	1	1	1	1	1	1	2	3	1	1	1	2	3	4	3	3	4	3	3	3	3	2	3	5	1	3	2	1	3	4	1	3	3	3	3	1	3	2	2	4	2	3	3	4	2	4	3
56	6	6	6	6	6	4	6	4	6	6	6	5	5	4	6	6	4	4	6	6	4	6	6	6	4	5	6	6	6	5	6	6	6	6	6	6	6	4	4	3	1	3	2	1	4	4	4	4	4
56	3	2	1	3	2	4	2	2	3	2	1	2	3	3	3	4	4	5	5	3	3	4	4	5	3	3	3	5	3	3	5	6	4	3	5	5	3	5	4	5	5	5	5	5	5	5	5	5	5
56	4	4	2	2	2	2	2	2	2	4	2	4	2	4	3	2	6	6	4	4	6	6	4	4	4	5	4	6	6	5	4	5	6	4	6	3	5	3	6	2	4	2	2	2	2	2	3	2	2
56	5	4	4	6	6	6	6	6	6	4	5	4	5	5	5	6	5	6	5	4	4	4	6	4	6	6	4	6	6	4	6	3	4	6	4	6	6	4	4	3	1	3	1	2	4	4	3	4	4
56	1	4	2	3	2	4	3	2	2	4	2	2	2	1	2	2	3	5	4	6	4	5	6	3	4	3	6	3	4	4	4	4	2	4	2	2	4	4	2	3	2	2	2	2	4	2	2	2	3
56	2	5	5	2	2	4	4	4	4	4	4	6	6	4	6	4	4	6	6	4	6	6	4	4	6	4	4	6	6	4	6	2	5	6	4	4	6	6	6	5	5	5	5	4	3	1	1	2	1
56	3	1	2	2	1	3	2	3	1	2	1	1	1	3	3	3	1	2	1	1	1	1	1	1	3	1	3	3	2	1	2	2	5	3	3	3	4	6	3	3	4	3	4	2	2	2	4	4	2
56	4	6	4	6	6	6	6	4	4	5	5	6	6	6	5	6	4	6	6	6	5	4	5	3	3	6	6	5	6	3	4	6	5	3	4	4	5	3	4	4	4	3	5	4	5	5	4	5	5
56	1	2	2	3	1	1	2	3	2	3	2	3	2	3	3	2	2	3	1	3	1	1	1	1	1	3	1	3	3	3	1	2	5	3	5	3	5	3	3	3	3	2	3	2	4	4	3	2	4
56	3	3	3	4	4	2	2	3	3	3	2	4	3	2	2	2	1	4	3	3	3	1	1	2	4	2	4	3	1	3	1	2	3	1	3	2	3	1	1	4	2	3	2	2	4	4	3	4	2
56	5	3	3	3	5	3	2	2	3	3	4	3	3	4	3	2	3	1	1	1	1	3	3	3	3	3	1	2	1	1	1	3	3	3	5	3	4	5	3	4	2	2	4	3	2	2	4	2	2
56	3	2	2	1	3	3	2	2	2	1	1	2	3	2	3	3	3	3	3	4	5	5	4	4	4	5	3	3	3	5	5	5	5	5	3	3	5	5	4	2	2	2	3	2	2	2	2	2	2
56	3	2	2	1	2	3	1	2	1	1	2	3	3	1	3	2	4	4	3	3	4	3	5	5	5	3	4	5	3	3	3	5	2	5	3	5	5	3	3	3	2	2	4	2	4	2	2	2	4
56	3	2	2	1	1	1	3	3	3	1	1	1	3	1	2	2	2	3	1	3	3	5	3	4	2	3	5	5	1	3	3	4	6	3	5	3	6	5	4	2	3	2	4	3	2	3	3	2	4
56	5	3	3	4	4	4	4	4	4	3	5	5	2	3	4	3	4	6	5	5	3	3	5	4	5	3	6	5	6	3	3	3	1	2	1	1	1	1	1	4	4	4	4	2	3	3	2	2	2
56	2	5	5	3	4	4	4	4	4	4	3	4	3	2	3	5	4	6	5	6	6	5	6	6	5	4	6	4	6	6	6	6	6	6	3	6	3	4	5	2	2	2	4	2	4	4	2	2	2
56	3	5	5	5	5	4	6	5	3	6	5	3	4	3	2	2	1	3	1	1	3	1	3	1	1	2	1	1	3	1	5	4	4	3	4	3	3	3	2	5	4	5	4	4	2	3	1	2	1
56	3	1	2	2	1	1	2	1	1	1	1	1	1	3	1	3	1	1	1	3	3	3	3	2	1	2	1	1	2	1	1	2	3	1	3	3	3	3	3	4	4	3	3	5	2	2	3	2	2
56	2	3	3	4	4	1	3	3	1	3	3	2	1	3	3	2	2	1	2	1	2	3	1	1	3	1	3	3	1	2	3	4	3	1	1	2	1	3	3	4	4	4	2	4	2	3	2	2	1
56	5	4	4	6	4	3	2	5	4	4	3	4	2	3	2	4	2	2	4	2	4	4	3	4	4	2	3	2	4	2	3	5	2	2	2	2	3	4	4	4	3	3	2	4	2	3	1	2	1
56	3	4	6	4	2	4	5	5	3	2	4	3	2	4	4	2	5	6	5	4	4	4	4	3	4	6	4	5	6	6	6	6	6	4	4	4	6	6	4	2	2	2	2	3	2	3	2	3	2
56	2	2	1	1	1	1	3	2	2	2	2	1	3	1	3	2	3	1	2	3	1	3	1	3	3	1	1	1	3	1	3	6	3	4	4	3	3	3	5	3	4	3	3	2	5	4	3	5	4
56	1	1	2	2	1	1	1	1	1	1	1	1	3	2	1	3	2	1	4	3	3	4	2	3	3	4	3	3	4	3	3	3	3	5	5	3	5	4	4	4	4	2	4	3	2	4	4	3	4
56	6	6	4	6	4	6	6	5	6	4	4	5	5	6	4	4	6	6	4	6	4	4	6	6	6	5	5	6	5	3	4	4	2	4	1	2	3	2	1	4	4	2	4	4	4	4	3	2	4
56	1	3	2	2	1	1	1	1	2	2	3	1	2	3	2	2	4	5	5	6	5	3	3	5	3	4	5	3	6	5	5	4	2	3	1	3	4	3	4	3	2	2	2	2	2	3	4	2	2
56	3	3	1	4	2	1	3	3	3	4	4	1	3	3	1	1	3	1	3	2	1	3	3	1	2	1	1	3	3	3	5	6	3	3	5	5	4	3	3	3	2	2	2	2	2	1	3	2	2
56	1	2	2	3	1	1	1	1	2	3	3	1	1	3	3	2	3	5	3	5	5	4	3	3	3	5	3	3	3	3	5	5	3	3	1	1	1	2	1	2	4	2	2	4	3	3	4	4	2
56	4	5	5	5	3	4	3	4	5	5	3	3	5	3	3	3	1	2	1	1	1	1	1	2	3	3	3	1	3	1	1	2	1	1	3	1	3	1	2	5	5	5	5	5	5	5	5	5	5
56	4	3	2	2	3	3	3	3	3	3	2	3	3	4	4	3	6	5	5	3	3	3	5	5	5	3	3	5	3	6	6	5	3	3	3	1	3	3	1	2	2	4	2	3	2	3	4	3	4
56	3	2	3	4	4	5	5	2	2	3	5	3	5	5	2	1	3	1	1	1	2	3	1	1	1	1	1	1	3	1	3	2	3	3	3	1	3	3	3	4	4	4	3	3	2	3	2	2	2
56	3	2	1	1	1	3	2	3	3	1	3	3	1	1	1	2	3	1	1	3	1	1	1	3	1	3	2	1	1	2	2	3	2	4	2	5	2	3	4	3	3	3	4	5	3	3	4	5	3
56	1	2	2	1	1	1	3	1	1	1	2	2	2	2	4	4	5	3	4	5	5	3	6	3	4	6	5	5	5	6	3	2	3	1	2	1	1	1	1	4	3	5	5	3	4	4	5	5	5
56	2	4	2	1	2	1	1	2	1	3	4	3	2	2	3	2	3	5	3	2	4	4	2	4	2	4	3	5	4	3	3	4	3	5	5	5	4	5	5	4	3	2	2	2	4	2	3	2	2
56	3	4	4	3	4	4	3	5	3	2	2	3	4	3	5	5	6	3	5	5	5	3	5	3	6	5	5	5	4	3	3	2	3	3	1	3	3	2	1	4	4	5	5	5	3	3	3	3	3
56	5	6	5	6	6	5	6	4	6	4	4	4	5	6	6	4	5	6	6	4	6	6	6	5	6	5	6	6	6	6	4	3	4	4	6	4	6	4	6	2	2	4	2	3	2	4	3	3	3
56	4	3	2	3	4	4	3	3	3	2	4	3	4	5	4	2	3	4	2	1	1	1	3	3	3	1	3	4	1	2	2	3	4	1	4	4	3	3	3	3	3	3	3	3	5	5	5	4	4
56	1	1	3	2	1	3	1	3	3	3	2	1	1	2	2	3	4	3	3	5	5	1	1	4	3	2	1	4	5	3	2	4	1	2	1	1	1	1	1	4	5	4	5	5	5	4	5	4	5
56	6	5	6	5	4	4	5	6	6	6	6	6	5	6	4	5	5	4	4	4	4	5	4	6	4	5	4	6	5	5	6	5	4	5	6	6	4	6	5	1	1	2	2	2	2	2	3	2	4
56	2	2	1	1	1	1	2	3	1	1	2	1	1	2	1	1	3	4	3	1	1	1	4	1	4	1	1	3	1	2	2	4	1	2	3	5	3	3	1	4	2	4	4	4	4	4	3	4	4
[truncated: 23 more columns]
